# Supplementary material for: Haematological and immunological characteristics of eastern hellbenders (Cryptobranchus alleganiensis alleganiensis) infected and co-infected with endo- and ectoparasites
Source: Conserv Physiol. 2016 Mar 21;4(1):cow002. doi: 10.1093/conphys/cow002 (PMC4801058; doi:10.1093/conphys/cow002)
Supplement: Supplementary Data [file cow002supp.zip]

Archive with 3 entries (3 files):
- cow002supp_fig1.docx
- cow002supp_table1.docx
- manifest.xml
