# Supplementary material for: Haematological and immunological characteristics of eastern hellbenders (Cryptobranchus alleganiensis alleganiensis) infected and co-infected with endo- and ectoparasites
Source: Conserv Physiol. 2016 Mar 21;4(1):cow002. doi: 10.1093/conphys/cow002 (PMC4801058; doi:10.1093/conphys/cow002)
Supplement: Supplementary Data [file cow002supp.zip › manifest.xml]

<?xml version="1.0" encoding="ISO-8859-1"?>
<!DOCTYPE datasupp PUBLIC "-//HIGHWIRE//DTD HighWire Data Supplement Manifest//EN" "http://schema.highwire.org/private/dtd/hwx/datasupplement_manifest.dtd">
<datasupp sitecode="conphys">
<resource type="resourceid">cow002</resource>
<linktext>Supplementary Data</linktext>
<title>Supplementary Data</title>
<description>Supplementary Data</description>
<file>
<filename>cow002supp_fig1.docx</filename>
<linktext>Supplementary Figure 1</linktext>
<title>Supplementary Figure 1</title>
<description>docx file</description>
</file>
<file>
<filename>cow002supp_table1.docx</filename>
<linktext>Supplementary Table 1</linktext>
<title>Supplementary Table 1</title>
<description>docx file</description>
</file>
</datasupp>
